# Supplementary material for: Determination of d- and l-Amino Acids in Garlic Foodstuffs by Liquid Chromatography–Tandem Mass Spectrometry
Source: Molecules. 2023 Feb 13;28(4):1773. doi: 10.3390/molecules28041773 (PMC9965777; doi:10.3390/molecules28041773)
Supplement: Supplementary file 1 [file molecules-28-01773-s001.zip]

Archive with 1 entries (1 files):
- molecules-2185615-supplementary.pdf
